# Supplementary material for: Screening for the Active Anti-Inflammatory and Antioxidant Polyphenols of Gaultheria procumbens and Their Application for Standardisation: From Identification through Cellular Studies to Quantitative Determination
Source: Int J Mol Sci. 2021 Oct 26;22(21):11532. doi: 10.3390/ijms222111532 (PMC8583782; doi:10.3390/ijms222111532)
Supplement: Supplementary file 1 [file ijms-22-11532-s001.zip]

Archive with 1 entries (1 files):
- ijms-1408579-supplementary.pdf
